# Supplementary material for: Design, Synthesis, Antifungal Activity, and Molecular Docking of Streptochlorin Derivatives Containing the Nitrile Group
Source: Mar Drugs. 2023 Jan 31;21(2):103. doi: 10.3390/md21020103 (PMC9958711; doi:10.3390/md21020103)
Supplement: Supplementary file 1 [file marinedrugs-21-00103-s001.zip]

Archive with 1 entries (1 files):
- marinedrugs-2176951-supplementary.pdf
